# Supplementary material for: Mechanism of genome instability mediated by human DNA polymerase mu misincorporation
Source: Nat Commun. 2021 Jun 18;12:3759. doi: 10.1038/s41467-021-24096-7 (PMC8213813; doi:10.1038/s41467-021-24096-7)
Supplement: Supplementary file 4 — Source Data [file 41467_2021_24096_MOESM4_ESM.xlsx]

## Sheet: Fig 1
	Fig 1: Base selection and efficiency of Pol μ incorporation opposite gapped DNA containing one (1 nt) or two (2 nt) templating T in the presence of either Mg2+ or Mn2+.
	Product formation (%)		mix	A	T	C	G
	WT + Mg	1-nt	0.415	0.617	0.127	0.119	0.053
		2-nt	0.449	0.46	0.118	0.059	0.108
	WT + Mn	1-nt	0.766	0.81	0.407	0.406	0.179
		2-nt	0.536	0.545	0.22	0.138	0.194

## Sheet: Fig S1
	Fig S1: Extension after the T:G mispair.
